# Supplementary material for: ﻿Artemisiaqingheensis (Asteraceae, Anthemideae), a new species from Xinjiang, China
Source: PhytoKeys. 2023 Aug 2;229:229–39. doi: 10.3897/phytokeys.229.101689 (PMC10413093; doi:10.3897/phytokeys.229.101689)
Supplement: XML Treatment for Artemisia qingheensis [file phytokeys.229.101689-treatment1.xml]

<!DOCTYPE tp:taxon-treatment
  PUBLIC "-//TaxonX//DTD Taxonomic Treatment Publishing DTD v0 20100105//EN" "tax-treatment-NSO.dtd">
<tp:taxon-treatment xmlns:tp="http://www.plazi.org/taxpub"><tp:treatment-meta><kwd-group><label>Taxon classification</label><kwd>
                <named-content content-type="kingdom">Plantae</named-content>
              </kwd><kwd>
                <named-content content-type="order">Asterales</named-content>
              </kwd><kwd>
                <named-content content-type="family">Asteraceae</named-content>
              </kwd></kwd-group><mixed-citation publication-type="journal"><person-group><name><surname>Jin</surname><given-names>Guang-Zhao</given-names></name><name><surname>Sheludyakova</surname><given-names>Mariya</given-names></name><name><surname>Li</surname><given-names>Wen-Jun</given-names></name><name><surname>Song</surname><given-names>Feng</given-names></name><name><surname>Wen</surname><given-names>Zhi-Bin</given-names></name><name><surname>Feng</surname><given-names>Ying</given-names></name></person-group><article-title>﻿<italic><tp:taxon-name><tp:taxon-name-part taxon-name-part-type="genus" reg="Artemisia">Artemisia</tp:taxon-name-part><tp:taxon-name-part taxon-name-part-type="species" reg="qingheensis">qingheensis</tp:taxon-name-part></tp:taxon-name></italic> (<tp:taxon-name><tp:taxon-name-part taxon-name-part-type="family">Asteraceae</tp:taxon-name-part></tp:taxon-name>, <tp:taxon-name><tp:taxon-name-part taxon-name-part-type="tribe">Anthemideae</tp:taxon-name-part></tp:taxon-name>), a new species from Xinjiang, China</article-title><source>PhytoKeys</source><day>02</day><month>08</month><year>2023</year><volume>229</volume><fpage>229</fpage><lpage>239</lpage><pub-id pub-id-type="doi">10.3897/phytokeys.229.101689</pub-id></mixed-citation></tp:treatment-meta><tp:nomenclature><label>﻿</label><tp:taxon-name>
              <object-id xmlns:xlink="http://www.w3.org/1999/xlink" content-type="arpha" xlink:type="simple">F6BAEE49-C971-5363-9450-99454DC0A980</object-id>
              <tp:taxon-name-part taxon-name-part-type="genus" reg="Artemisia">Artemisia</tp:taxon-name-part>
              <tp:taxon-name-part taxon-name-part-type="species" reg="qingheensis">qingheensis</tp:taxon-name-part>
              <object-id xmlns:xlink="http://www.w3.org/1999/xlink" content-type="ipni" xlink:type="simple">urn:lsid:ipni.org:names:77324802-1</object-id>
            </tp:taxon-name><tp:taxon-authority>G.Z.Jin</tp:taxon-authority><tp:taxon-status xmlns:xlink="http://www.w3.org/1999/xlink" xlink:type="simple">sp. nov.</tp:taxon-status><xref ref-type="fig" rid="F2">Figs 2A–M</xref><xref ref-type="fig" rid="F3">, 3</xref></tp:nomenclature><tp:treatment-sec sec-type="material" id="SECID0ENGAG"><title>Type.</title><p>China. Xinjiang: Qinghe County, Qinglong Lake, <named-content xmlns:xlink="http://www.w3.org/1999/xlink" content-type="dwc:verbatimCoordinates" xlink:type="simple"><named-content content-type="geo-json" specific-use="{&#34;type&#34;:&#34;Point&#34;,&#34;coordinates&#34;:[90.383333,46.666667]}" id="NCID0EWGAG" xlink:type="simple">46°40'N, 90°23'E</named-content></named-content>, barren slopes, 1168.63 m alt., 7 October 2021, <italic>Guangzhao Jin &amp; Lei Yang jgz-17</italic> (holotype: <named-content xmlns:xlink="http://www.w3.org/1999/xlink" content-type="dwc:institutional_code" xlink:title="Xinjiang Institute of Ecology and Geography Chinese Academy of Sciences" xlink:href="http://grbio.org/institution/xinjiang-institute-ecology-and-geography" xlink:type="simple">XJBI</named-content> jgz-17-2, Fig. <xref ref-type="fig" rid="F3">3</xref>; isotypes: <named-content xmlns:xlink="http://www.w3.org/1999/xlink" content-type="dwc:institutional_code" xlink:title="Xinjiang Institute of Ecology and Geography Chinese Academy of Sciences" xlink:href="http://grbio.org/institution/xinjiang-institute-ecology-and-geography" xlink:type="simple">XJBI</named-content> jgz-17-1, jgz-17-3 and jgz-17-4).</p></tp:treatment-sec><tp:treatment-sec sec-type="description" id="SECID0ELHAG"><title>Description.</title><p>Herbs perennial, 10–40 cm tall, with a thick rootstock, grey-white arachnoid pubescent, later glabrescent. Stems numerous, erect and often forming dense clumps, slightly woody proximally, herbaceous distally and with branches distally; branches 3–15 cm long, growing adnate to the stem, occasionally shorter branches. Lower stem leaves: petiole 0.3–1 cm; leaf blade elliptic, 0.5–1.5 cm long, 0.3–1 cm wide, 2-pinnatisect; primary segments 2–4 pairs; ultimate segments narrowly linear, 0.3–0.8 cm long and 0.2–0.5 mm wide, apex acute; petiole base with three-lobed or undivided pseudostipules with linear ultimate segments. Middle stem leaves: leaf blade narrowly ovate, 1 (or 2)-pinnatisect; ultimate segments narrowly linear, 0.5–1.5 cm long and 0.2–0.5 mm wide, apex acute; sessile, base with linear undivided pseudostipules. Upper leaves and leaf-like bracts: three-lobed or undivided, ultimate segments narrowly linear, 0.3–0.8 cm. All leaves greyish-white arachnoid pilose during the vegetative period, nearly glabrous at maturity; developing a needle-like texture at maturity. Inflorescence narrowly spicate or spicate-paniculate. Capitula sessile, numerous, ovoid, 2.5–4 mm long and 1.5–2.5 mm in diam., flowers opening centrifugally. Involucral bracts in 3–4 series, oblong or elliptic, 2–4 mm long and 1.5–2.5 mm wide, subglabrous, margin scarious; outer bracts ovate, inner larger, oblong-elliptic, all bracts with only sparse hairs at apex. Flowers bisexual, 3–6, 2–3.5 mm long and 1–2 mm wide, corolla tubular, purple-red or yellow; anthers linear, apical appendages of anthers subulate. Achenes with inconspicuous fine longitudinal lines, ovoid or obovoid, 1–1.5 mm long and 0.3–0.8 mm wide.</p><fig id="F2" position="float" orientation="portrait"><object-id xmlns:xlink="http://www.w3.org/1999/xlink" content-type="doi" xlink:type="simple">10.3897/phytokeys.229.101689.figure2</object-id><object-id xmlns:xlink="http://www.w3.org/1999/xlink" content-type="arpha" xlink:type="simple">8700FD10-406F-58F0-B13E-B30F0FA03AD9</object-id><label>Figure 2.</label><caption><p><italic><tp:taxon-name><tp:taxon-name-part taxon-name-part-type="genus" reg="Artemisia">Artemisia</tp:taxon-name-part><tp:taxon-name-part taxon-name-part-type="species" reg="qingheensis">qingheensis</tp:taxon-name-part></tp:taxon-name></italic> G. Z. Jin (photographs of the type collection) <bold>A</bold> habit <bold>B</bold> habitat <bold>C</bold> roots <bold>D</bold> stem indumentum <bold>E</bold> compound inflorescence <bold>F</bold> capitula <bold>G</bold> all leaves hardening when mature <bold>H</bold> lower stem leaf <bold>I</bold> middle stem leaf <bold>J</bold> upper leaf <bold>K</bold> involucral bracts <bold>L</bold> florets <bold>M</bold> achene.</p></caption><graphic xmlns:xlink="http://www.w3.org/1999/xlink" xlink:href="phytokeys-229-229_article-101689__-g002.jpg" position="float" orientation="portrait" xlink:type="simple" id="oo_887286.jpg"><uri content-type="original_file" xlink:type="simple">https://binary.pensoft.net/fig/887286</uri></graphic></fig><fig id="F3" position="float" orientation="portrait"><object-id xmlns:xlink="http://www.w3.org/1999/xlink" content-type="doi" xlink:type="simple">10.3897/phytokeys.229.101689.figure3</object-id><object-id xmlns:xlink="http://www.w3.org/1999/xlink" content-type="arpha" xlink:type="simple">B328D756-1491-544D-8AFF-6E908BCBE98C</object-id><label>Figure 3.</label><caption><p>Holotype sheet of <italic><tp:taxon-name><tp:taxon-name-part taxon-name-part-type="genus" reg="Artemisia">Artemisia</tp:taxon-name-part><tp:taxon-name-part taxon-name-part-type="species" reg="qingheensis">qingheensis</tp:taxon-name-part></tp:taxon-name></italic> sp. nov.</p></caption><graphic xmlns:xlink="http://www.w3.org/1999/xlink" xlink:href="phytokeys-229-229_article-101689__-g003.jpg" position="float" orientation="portrait" xlink:type="simple" id="oo_887287.jpg"><uri content-type="original_file" xlink:type="simple">https://binary.pensoft.net/fig/887287</uri></graphic></fig></tp:treatment-sec><tp:treatment-sec sec-type="distribution" id="SECID0E1JAG"><title>Distribution and habitat.</title><p><italic><tp:taxon-name><tp:taxon-name-part taxon-name-part-type="genus" reg="Artemisia">Artemisia</tp:taxon-name-part><tp:taxon-name-part taxon-name-part-type="species" reg="qingheensis">qingheensis</tp:taxon-name-part></tp:taxon-name></italic> is currently only known from Qinghe County, Xinjiang Province, China. It grows on barren slopes at altitudes of 1000 ~ 1500 m.</p></tp:treatment-sec><tp:treatment-sec sec-type="etymology" id="SECID0ELKAG"><title>Etymology.</title><p><italic><tp:taxon-name><tp:taxon-name-part taxon-name-part-type="genus" reg="Artemisia">Artemisia</tp:taxon-name-part><tp:taxon-name-part taxon-name-part-type="species" reg="qingheensis">qingheensis</tp:taxon-name-part></tp:taxon-name></italic> is named after its type locality, Qinghe County, Xinjiang Province, China.</p></tp:treatment-sec><tp:treatment-sec sec-type="phenology" id="SECID0E3KAG"><title>Phenology.</title><p>Flowering and fruiting from early September to late October.</p></tp:treatment-sec><tp:treatment-sec sec-type="Vernacular name" id="SECID0EBLAG"><title>Vernacular name.</title><p>青河绢蒿 (Chinese pinyin: qīng hé juàn hāo). This name is derived from the Chinese name of the type locality.</p></tp:treatment-sec><tp:treatment-sec sec-type="conservation status" id="SECID0EGLAG"><title>Conservation status.</title><p>Although field surveys have been conducted in the north-eastern region of the Junggar Basin over a period of three years, we have only discovered three populations of <italic><tp:taxon-name><tp:taxon-name-part taxon-name-part-type="genus" reg="Artemisia">Artemisia</tp:taxon-name-part><tp:taxon-name-part taxon-name-part-type="species" reg="qingheensis">qingheensis</tp:taxon-name-part></tp:taxon-name></italic> in Qinghe County. Unfortunately, as these populations are next to roads and agricultural land, habitat quality is continuously declining due to man-made interference (e.g. grazing, cultivation and landscape engineering). The possible deterioration of its habitat and the restricted distribution of this species threaten its survival. According to the Guidelines for using the IUCN Red List Categories and Criteria (<xref ref-type="bibr" rid="B11">IUCN 2022</xref>), the conservation status of <italic><tp:taxon-name><tp:taxon-name-part taxon-name-part-type="genus" reg="Artemisia">A.</tp:taxon-name-part><tp:taxon-name-part taxon-name-part-type="species" reg="qingheensis">qingheensis</tp:taxon-name-part></tp:taxon-name></italic> should be assessed as Critically Endangered (CR, B1ab).</p></tp:treatment-sec><tp:treatment-sec sec-type="Phylogenetic position and similar species" id="SECID0EGMAG"><title>Phylogenetic position and similar species.</title><p><italic><tp:taxon-name><tp:taxon-name-part taxon-name-part-type="genus" reg="Artemisia">Artemisia</tp:taxon-name-part><tp:taxon-name-part taxon-name-part-type="species" reg="qingheensis">qingheensis</tp:taxon-name-part></tp:taxon-name></italic> belongs to <tp:taxon-name><tp:taxon-name-part taxon-name-part-type="genus" reg="Artemisia">Artemisia</tp:taxon-name-part><tp:taxon-name-part taxon-name-part-type="infraspecific-rank">subg.</tp:taxon-name-part><tp:taxon-name-part taxon-name-part-type="subgenus" reg="Seriphidium">Seriphidium</tp:taxon-name-part></tp:taxon-name> because its involucrum is multi-layered, its capitula are homogamous and contain 3–6 bisexual flowers, and these open centrifugally. In addition, our phylogenetic analysis confirmed the inclusion of this new species in subg. <tp:taxon-name><tp:taxon-name-part taxon-name-part-type="genus" reg="Artemisia"/><tp:taxon-name-part taxon-name-part-type="subgenus" reg="Seriphidium">Seriphidium</tp:taxon-name-part></tp:taxon-name>. <italic><tp:taxon-name><tp:taxon-name-part taxon-name-part-type="genus" reg="Artemisia">Artemisia</tp:taxon-name-part><tp:taxon-name-part taxon-name-part-type="species" reg="qingheensis">qingheensis</tp:taxon-name-part></tp:taxon-name></italic> is similar to <italic><tp:taxon-name><tp:taxon-name-part taxon-name-part-type="genus" reg="Artemisia">A.</tp:taxon-name-part><tp:taxon-name-part taxon-name-part-type="species" reg="terrae-albae">terrae-albae</tp:taxon-name-part></tp:taxon-name></italic> in its habit, leaf shape, petiole length, capitula shape and corolla colour. However, it can be clearly distinguished from <italic><tp:taxon-name><tp:taxon-name-part taxon-name-part-type="genus" reg="Artemisia">A.</tp:taxon-name-part><tp:taxon-name-part taxon-name-part-type="species" reg="terrae-albae">terrae-albae</tp:taxon-name-part></tp:taxon-name></italic> (Fig. <xref ref-type="fig" rid="F4">4</xref>) because its branches grow adnate to the stem (vs. obliquely upward or spreading) and its leaves harden when maturing (vs. leaves slightly soft when mature). This new species is also relatively easy to distinguish from <italic><tp:taxon-name><tp:taxon-name-part taxon-name-part-type="genus" reg="Artemisia">A.</tp:taxon-name-part><tp:taxon-name-part taxon-name-part-type="species" reg="lessingiana">lessingiana</tp:taxon-name-part></tp:taxon-name></italic> by its shorter petioles 0.3–1 cm (vs. 2–5 cm) and ovate (vs. oblong-ovate) leaf blade.</p><fig id="F4" position="float" orientation="portrait"><object-id xmlns:xlink="http://www.w3.org/1999/xlink" content-type="doi" xlink:type="simple">10.3897/phytokeys.229.101689.figure4</object-id><object-id xmlns:xlink="http://www.w3.org/1999/xlink" content-type="arpha" xlink:type="simple">96A6116B-D83F-5E96-8534-986B531E80A3</object-id><label>Figure 4.</label><caption><p><italic><tp:taxon-name><tp:taxon-name-part taxon-name-part-type="genus" reg="Artemisia">Artemisia</tp:taxon-name-part><tp:taxon-name-part taxon-name-part-type="species" reg="terrae-albae">terrae-albae</tp:taxon-name-part></tp:taxon-name></italic> (voucher specimen: China. Xinjiang: Mongolian Autonomous County of Hoboksar, 379.32 m alt., 8 May 2022, <italic>Guangzhao Jin 20220508</italic>, <named-content xmlns:xlink="http://www.w3.org/1999/xlink" content-type="dwc:institutional_code" xlink:title="Xinjiang Institute of Ecology and Geography Chinese Academy of Sciences" xlink:href="http://grbio.org/institution/xinjiang-institute-ecology-and-geography" xlink:type="simple">XJBI</named-content>). Inset: Lower stem leaves.</p></caption><graphic xmlns:xlink="http://www.w3.org/1999/xlink" xlink:href="phytokeys-229-229_article-101689__-g004.jpg" position="float" orientation="portrait" xlink:type="simple" id="oo_887288.jpg"><uri content-type="original_file" xlink:type="simple">https://binary.pensoft.net/fig/887288</uri></graphic></fig><p>The new species is similar to <italic><tp:taxon-name><tp:taxon-name-part taxon-name-part-type="genus" reg="Artemisia">A.</tp:taxon-name-part><tp:taxon-name-part taxon-name-part-type="species" reg="gracilescens">gracilescens</tp:taxon-name-part></tp:taxon-name></italic> in its habit and narrowly spicate or spicate-paniculate inflorescences. However, it is mainly distinguished from <italic><tp:taxon-name><tp:taxon-name-part taxon-name-part-type="genus" reg="Artemisia">A.</tp:taxon-name-part><tp:taxon-name-part taxon-name-part-type="species" reg="gracilescens">gracilescens</tp:taxon-name-part></tp:taxon-name></italic> by its 2-pinnatisect lowermost leaves and ovate leaf blade (vs. 2- or 3-pinnatisect and leaf blade triangular-ovate), middle stem leaves 1-pinnatisect (vs. usually 1- or 2-pinnatisect), uppermost leaves three-lobed or undivided (vs. 1- or 2-pinnatisect), all leaves hardening when maturing (vs. leaves slightly soft when mature) and ovoid capitula (vs. ellipsoid). Furthermore, this species is also somewhat similar to <italic><tp:taxon-name><tp:taxon-name-part taxon-name-part-type="genus" reg="Artemisia">A.</tp:taxon-name-part><tp:taxon-name-part taxon-name-part-type="species" reg="amoena">amoena</tp:taxon-name-part></tp:taxon-name></italic> Poljakov in its habit and capitula, which are borne in spikes or narrow panicles, but is distinguished by its shorter petioles 0.3–1 cm (vs. 4–8 cm), longer stem branches: 3–15 cm vs. 2–3 cm, and the hardening of the leaves when these mature (vs. leaves slightly soft when mature).</p><p>The morphological differences among <italic><tp:taxon-name><tp:taxon-name-part taxon-name-part-type="genus" reg="Artemisia">A.</tp:taxon-name-part><tp:taxon-name-part taxon-name-part-type="species" reg="qingheensis">qingheensis</tp:taxon-name-part></tp:taxon-name></italic>, <italic><tp:taxon-name><tp:taxon-name-part taxon-name-part-type="genus" reg="Artemisia">A.</tp:taxon-name-part><tp:taxon-name-part taxon-name-part-type="species" reg="terrae-albae">terrae-albae</tp:taxon-name-part></tp:taxon-name></italic>, <italic><tp:taxon-name><tp:taxon-name-part taxon-name-part-type="genus" reg="Artemisia">A.</tp:taxon-name-part><tp:taxon-name-part taxon-name-part-type="species" reg="lessingiana">lessingiana</tp:taxon-name-part></tp:taxon-name></italic>, <italic><tp:taxon-name><tp:taxon-name-part taxon-name-part-type="genus" reg="Artemisia">A.</tp:taxon-name-part><tp:taxon-name-part taxon-name-part-type="species" reg="gracilescens">gracilescens</tp:taxon-name-part></tp:taxon-name></italic> and <italic><tp:taxon-name><tp:taxon-name-part taxon-name-part-type="genus" reg="Artemisia">A.</tp:taxon-name-part><tp:taxon-name-part taxon-name-part-type="species" reg="amoena">amoena</tp:taxon-name-part></tp:taxon-name></italic> are summarised in Table <xref ref-type="table" rid="T2">2</xref>.</p><table-wrap id="T2" position="float" orientation="portrait"><label>Table 2.</label><caption><p>Morphological comparisons between <italic><tp:taxon-name><tp:taxon-name-part taxon-name-part-type="genus" reg="Artemisia">Artemisia</tp:taxon-name-part><tp:taxon-name-part taxon-name-part-type="species" reg="qingheensis">qingheensis</tp:taxon-name-part></tp:taxon-name></italic> sp. nov. and morphologically similar species.</p></caption><table id="TID0E1KBG" rules="all"><tbody><tr><th rowspan="1" colspan="1">Character</th><th rowspan="1" colspan="1">
                      <italic>
                        <tp:taxon-name><tp:taxon-name-part taxon-name-part-type="genus" reg="Artemisia">A.</tp:taxon-name-part><tp:taxon-name-part taxon-name-part-type="species" reg="qingheensis">qingheensis</tp:taxon-name-part></tp:taxon-name>
                      </italic>
                    </th><th rowspan="1" colspan="1">
                      <italic>
                        <tp:taxon-name><tp:taxon-name-part taxon-name-part-type="genus" reg="Artemisia">A.</tp:taxon-name-part><tp:taxon-name-part taxon-name-part-type="species" reg="terrae-albae">terrae-albae</tp:taxon-name-part></tp:taxon-name>
                      </italic>
                    </th><th rowspan="1" colspan="1">
                      <italic>
                        <tp:taxon-name><tp:taxon-name-part taxon-name-part-type="genus" reg="Artemisia">A.</tp:taxon-name-part><tp:taxon-name-part taxon-name-part-type="species" reg="lessingiana">lessingiana</tp:taxon-name-part></tp:taxon-name>
                      </italic>
                    </th><th rowspan="1" colspan="1">
                      <italic>
                        <tp:taxon-name><tp:taxon-name-part taxon-name-part-type="genus" reg="Artemisia">A.</tp:taxon-name-part><tp:taxon-name-part taxon-name-part-type="species" reg="gracilescens">gracilescens</tp:taxon-name-part></tp:taxon-name>
                      </italic>
                    </th><th rowspan="1" colspan="1">
                      <italic>
                        <tp:taxon-name><tp:taxon-name-part taxon-name-part-type="genus" reg="Artemisia">A.</tp:taxon-name-part><tp:taxon-name-part taxon-name-part-type="species" reg="amoena">amoena</tp:taxon-name-part></tp:taxon-name>
                      </italic>
                    </th></tr><tr><td rowspan="1" colspan="1">Stem</td><td rowspan="1" colspan="1">10–40 cm</td><td rowspan="1" colspan="1">15–30 cm</td><td rowspan="1" colspan="1">18–40 cm</td><td rowspan="1" colspan="1">15–30 cm</td><td rowspan="1" colspan="1">10–28 cm</td></tr><tr><td rowspan="1" colspan="1">Branch</td><td rowspan="1" colspan="1">3–15 cm; growing adnate to the stem</td><td rowspan="1" colspan="1">3–5 cm; obliquely upward or spreading</td><td rowspan="1" colspan="1">3–10 cm; growing adnate to the stem</td><td rowspan="1" colspan="1">3–10 cm; growing adnate to the stem</td><td rowspan="1" colspan="1">2–3 cm; growing adnate to the stem</td></tr><tr><td rowspan="1" colspan="1">Leaf texture</td><td rowspan="1" colspan="1">leaves hardening when mature</td><td rowspan="1" colspan="1">leaves slightly soft when mature</td><td rowspan="1" colspan="1">leaves slightly hardening when mature</td><td rowspan="1" colspan="1">leaves slightly soft when mature</td><td rowspan="1" colspan="1">leaves slightly soft when mature</td></tr><tr><td rowspan="1" colspan="1">Lower leaf</td><td rowspan="1" colspan="1">petiole: 0.3–1 cm; leaf blade elliptic, 2-pinnatisect; lobes 2–4 pairs;</td><td rowspan="1" colspan="1">petiole: 0.3–1 cm; leaf blade ovate; 1- or 2-pinnatisect; lobes 3–4 pairs</td><td rowspan="1" colspan="1">petiole: 2–5 cm; leaf blade oblong-ovate, 1- or 2-pinnatisect; lobes 3–5 pairs</td><td rowspan="1" colspan="1">petiole: 0.3–0.5 cm; leaf blade triangular-ovate, 2- or 3-pinnatisect; lobes 2–3 pairs</td><td rowspan="1" colspan="1">petiole: 4–8 cm; leaf blade ovate, 1- or 2-pinnatisect; lobes 3–5 pairs</td></tr><tr><td rowspan="1" colspan="1">Middle stem leaf</td><td rowspan="1" colspan="1">1-pinnatisect</td><td rowspan="1" colspan="1">1-pinnatisect</td><td rowspan="1" colspan="1">1- or 2-pinnatisect</td><td rowspan="1" colspan="1">1- or 2-pinnatisect</td><td rowspan="1" colspan="1">1-pinnatisect</td></tr><tr><td rowspan="1" colspan="1">Uppermost leaf</td><td rowspan="1" colspan="1">three-lobed or undivided</td><td rowspan="1" colspan="1">1-pinnatisect</td><td rowspan="1" colspan="1">undivided</td><td rowspan="1" colspan="1">1- or 2-pinnatisect</td><td rowspan="1" colspan="1">undivided</td></tr><tr><td rowspan="1" colspan="1">Capitula</td><td rowspan="1" colspan="1">ovoid</td><td rowspan="1" colspan="1">ovoid</td><td rowspan="1" colspan="1">ellipsoidal-ovoid</td><td rowspan="1" colspan="1">ellipsoidal</td><td rowspan="1" colspan="1">ovoid</td></tr><tr><td rowspan="1" colspan="1">Florets</td><td rowspan="1" colspan="1">3–6</td><td rowspan="1" colspan="1">4–5</td><td rowspan="1" colspan="1">5–6</td><td rowspan="1" colspan="1">2–5</td><td rowspan="1" colspan="1">4–5</td></tr><tr><td rowspan="1" colspan="1">Corolla colour</td><td rowspan="1" colspan="1">purple-red or yellow</td><td rowspan="1" colspan="1">purple-red or yellow</td><td rowspan="1" colspan="1">purple-red or yellow</td><td rowspan="1" colspan="1">yellow</td><td rowspan="1" colspan="1">purple-red or yellow</td></tr></tbody></table></table-wrap></tp:treatment-sec><tp:treatment-sec sec-type="material" id="SECID0EO2AG"><title>Additional specimens examined</title><p><bold>(paratypes).</bold> CHINA. Xinjiang: Qinghe County, Wolf Garden, 1184.85 m alt., 15 October 2020, <italic>Guangzhao Jin &amp; Sheng Zhang jgz-099</italic> (<named-content xmlns:xlink="http://www.w3.org/1999/xlink" content-type="dwc:institutional_code" xlink:title="Xinjiang Institute of Ecology and Geography Chinese Academy of Sciences" xlink:href="http://grbio.org/institution/xinjiang-institute-ecology-and-geography" xlink:type="simple">XJBI</named-content>); Southern suburb of Qinghe County, 1116.96 m alt., 9 October 2021, <italic>Guangzhao Jin &amp; Lei Yang jgz-25</italic> (<named-content xmlns:xlink="http://www.w3.org/1999/xlink" content-type="dwc:institutional_code" xlink:title="Xinjiang Institute of Ecology and Geography Chinese Academy of Sciences" xlink:href="http://grbio.org/institution/xinjiang-institute-ecology-and-geography" xlink:type="simple">XJBI</named-content>).</p></tp:treatment-sec><ref-list><ref id="B11"><mixed-citation xmlns:xlink="http://www.w3.org/1999/xlink" xlink:type="simple">IUCN (<year>2022</year>) Guidelines for using the IUCN red list categories and criteria. Version 15. Prepared by the Standards and Petitions Subcommittee. <ext-link xlink:href="https://www.iucnredlist.org/resources/redlistguidelines" ext-link-type="uri" xlink:type="simple">https://www.iucnredlist.org/resources/redlistguidelines</ext-link></mixed-citation></ref></ref-list></tp:taxon-treatment>
